# Supplementary material for: Bhalin, an Essential Cytoskeleton-Associated Protein of Trypanosoma brucei Linking TbBILBO1 of the Flagellar Pocket Collar with the Hook Complex
Source: Microorganisms. 2021 Nov 11;9(11):2334. doi: 10.3390/microorganisms9112334 (PMC8623173; doi:10.3390/microorganisms9112334)
Supplement: Supplementary file 1 [file microorganisms-09-02334-s001.zip]

Archive with 1 entries (1 files):
- Broster Reix et al Supplementary figures and legends.pdf
